# Supplementary material for: Polyethylene Nanoplastics Intensify Arsenic Toxicity in Lettuce by Altering Arsenic Accumulation and Stress Pathways
Source: Toxics. 2026 Mar 18;14(3):266. doi: 10.3390/toxics14030266 (PMC13029983; doi:10.3390/toxics14030266)
Supplement: Supplementary file 1 [file toxics-14-00266-s001.zip]

Archive with 1 entries (1 files):
- toxics-4188776-supplementary.pdf
